# Supplementary material for: NEUROD1 Is Required for the Early α and β Endocrine Differentiation in the Pancreas
Source: Int J Mol Sci. 2021 Jun 23;22(13):6713. doi: 10.3390/ijms22136713 (PMC8268837; doi:10.3390/ijms22136713)
Supplement: Supplementary file 1 [file ijms-22-06713-s001.zip]

Archive with 1 entries (1 files):
- ijms-1260383-SI.pdf
